# Supplementary material for: Rational Design of Resveratrol O-methyltransferase for the Production of Pinostilbene
Source: Int J Mol Sci. 2021 Apr 21;22(9):4345. doi: 10.3390/ijms22094345 (PMC8122247; doi:10.3390/ijms22094345)
Supplement: Supplementary file 1 [file ijms-22-04345-s001.zip]

Archive with 1 entries (1 files):
- ijms-1180639 supplementary-revised.pdf
